# Supplementary material for: Tonic excitation by astrocytic GABA causes neuropathic pain by augmenting neuronal activity and glucose metabolism
Source: Exp Mol Med. 2024 May 17;56(5):1193–205. doi: 10.1038/s12276-024-01232-z (PMC11148027; doi:10.1038/s12276-024-01232-z)
Supplement: Supplementary file 2 — Dataset for all figures [file 12276_2024_1232_MOESM2_ESM.xlsx]

## Sheet: Figure 1
Figure 1b		SNL									Sham
	Base	15	10.04	15	15	10.04	11.7	15	10.31	15	15	15	9.86	11.7	15	13.07	11.7	11.7	10.04	15
	PO1	1.85	1.65	6.66	5.37	1.85	2.37	3.67	1.1	1.56	6.66	3.67	4.23	15	5.57	5.04	10.04	6.58	11.7	6.58
	PO3	1	2.81	2.81	2.37	1.56	2.2	1.18	1.85	1.19	10.31	5.56	6.58	7.8	8.44	4.25	11.7	10.31	9.86	8.44
	PO7	2.2	1	2.37	2.37	1	2.81	2.81	1.85	2.37	11.7	6.66	6.64	15	15	11.7	11.7	6.68	6.64	15
	PO11	0.78	0.41	1.65	2.81	2.81	2.81	1.1	2.2	2.81	10.31	6.64	8.44	9.9	15	6.58	11.7	11.7	6.58	8.61
	PO15	1.85	0.41	1.56	2.81	1.99	1.85	2.81	2.2	1.85	8.44	6.58	6.58	15	15	6.58	15	6.58	6.64	11.7
Figure 1d		SNL					Sham
	4D	108.964	111.808	117.229	107.91	113.481	96.2759	96.0238	103.323	108.46	95.9173
	7D	106.792	103.504	107.28	110.153	105.975	98.8171	93.0791	98.3601	100.125	109.618
	14D	110.477	110.599	124.283	126.527	106.478	100.031	102.248	104.082	93.8718	99.7669

## Sheet: Figure 2
Figure 2b (L)	Contra	Ipsi	Figure 2b (R)	Contra	Ipsi		Figure 2c (L)	Contra	Ipsi	Figure 2c (R)	Contra	Ipsi		Figure 2d (L)	Contra	Ipsi	Figure 2d (R)	Contra	Ipsi		Figure 2f	Contra	Ipsi	Figure 2g	Contra	Ipsi	Figure 2h	Contra	Ipsi
																					Sham			SNL			SNL+MAOBi
																		2485.99
	395.025	298.941		1179	733			636.404	495.658		686	2305			278.482	240.271		2404.98	2190.33			395.025	655.95		566.083	657.378		649.424	773.121
	225.719	256.249		1681	860			569.915	534.245		579	1253			232.913	226.599		2194.86	1973.53			225.719	755.456		622.256	544.267		558.461	636.696
	268.439	255.958		1568	1076			631.79	442.124		1183	1715			250.102	249.134		2221.84	2084.42			268.439	538.507		628.81	520.913		751.697	692.441
	488.295	252.75		1091	637			666.858	538.921		1042	2105			282.258	260.817		2401.51	2180.81			488.295	439.261		789.666	378.789		829.671	1145.29
	405.531	236.794		934	744			375.755	550.825		2011	3316			335.328	291.179		2316.21	2279.68			405.531	508.566		426.145	407.697		891.319	893.448
	315.614	241.926		1779	502			441.492	511.089		1210	1141			264.453	320.812		2455.09	2073.13			315.614	649.522		283.145	309.171		736.142	964.315
	234.23	244.605		1480	765			566.835	487.993		802	758			245.936	212.989		2371.32	1862.14			234.23	635.881		596.117	365.071		758.386	573.382
	264.444	206.181		926	725			387.867	507.869		948	1944			223.224	216.78		2235.11	2092.79			264.444	279.541		380.11	449.116		777.074	537.265
	404.92	251.866		2167	1429			424.722	507.913		783	2169			176.243	164.566		2311.39	2207.97			404.92	532.164		603.589	287.393		821.338	467.828
	292.816	211.126		1159	1493			464.128	481.494		1274	801			147.72	232.457		2021.77	2021.58			292.816	668.064		508.279	276.365		648.617	745.91
	144.744	250.448		585	1650			360.351	382.269		1164	1229			115.171	206.044		2464.91	2272.25			144.744	536.061		558.631	504.833		684.165	751.825
	250.302	219.445		1093	1394			466.866	410.181		850	1562			223.571	159.774		1762.05	1978.74			250.302	277.019		607.946	371.755		597.91	557.362
	433.258	255.393		1021	2297			556.507	369.685		819	1080			118.561	168.491		2271.39	2510.09			433.258	446.029		469.372	691.076		475.134	588.023
	383.219	202.35		731	1336			510.281	458.211		713	1510			207.287	161.084		1807.27	1991.62			383.219	405.693		404.255	561.166		605.039	962.498
	151.556	188.246			751			360.173	487.587		532	1895			453.619	289.365		1893.07	2383.78				403.526		587.538	373.687		1101.95	900.384
	102.951	195.412		511	1805			457.464	506.5		1718	1583			340.768	130.161		2323.94	1828.83			753.2	317.184		280.203	282.514		984.156	488.576
	143.27	150.174		451	806			475.737	515.812		528	955			238.235	219.127		2281.38	2229.75			637.373	365.443		608.206	420.639		800.905	437.584
	199.911	256.639		419	548			511.784	447.567		1166	1013			238.526	256.446		2285.95	2664.71			488.711	523.637		241.25	375.744		779.207	596.345
	90.921	185.593		1075	1350			479.177	477.458		922	860			260.773			1591.07				488.113	222.013		251.291	213.39		856.399
	154.617	242.626		1354	2380			545.349			840				303.362			1992.25	2322.88			659.129	250.415		366.555			865.205	573.278
	119.946	175.263		898	1012			512.572	548.759		964	2722			281.124	224.039		2182.3	2866.35			466.81	256.669		363.938	746.785		716.711	668.343
	117.517	133.738		760	793			481.814	615.402		1647	2097			107.271	260.307			2349.36			546.853	350.166		308.005	1140.47		462.422	669.146
	112.111	113.76		1361	475			497.134	598.368		902	3141				250.023		1999.91	2740.85			483.693	297.349		422.639	1095.41			748.607
	149.736	213.837		809	707			459.783	460.488		2358	1642			271.058	243.495		1487.48	2523.16			321.794	284.472		294.162	842.512		500.935	611.827
	93.781	289.157		1367	535				439.091			2048			188.25	244.803		1840.02	2714.5			535.805	397.925			916.504		377.384	767.795
	98.323			295				442.787	536.299		3034	9540			246.307	237.414		2106.97	2445.4			345.146			619.657	1029.37		583.724	548.998
	140.845	284.339		644	837			337.27	566.368		1010	2413			239.898	260.876		2034.34	2671.87			503.573	534.393		464.917	1012.88		423.763	415.539
	118.509	261.088		709	1345			294.965	422.138		3848	2516			256.89	192.764		2098.94	2517.93			508.968	464.368		526.99	624.171		393.203	587.057
		326.63		231	1059			218.922	426.723		3875	2949			260.326	272.41		2320.2	2627.01			405.095	598.172		280.302	487.872		545.675	622.023
	169.057	358.151		298	734			231.156	434.98		2350	5545			310.01	315.674		2138.64	2681.01			747.315	701.805		320.706	722.209		684.109	416.125
	244.761	406.03		358	1089			268.048	295.136		2694	2945			346.09	220.625		1666.86	2607.51			410.746	902.818		520.777	465.138		386.983	522.127
	159.32	349.138			1086			332.325	453.341		4599	4681			203	263.998		2118.71	2521.41				555.96		617.589	639.229		458.921	538.278
	151.215	356.408		1125	974			444.739	359.013		952	2505			234.69	242.846		1934.25	2585.42			486.959	494.76		708.926	540.232		507.665	576.106
	133.547	357.808		1718	1102			508.524	435.507		1829	3017			193.013	198.36		1935.05	2302.06			535.563	584.592		992.553	702.588		387.841	406.81
	211.977	289.981		1129	2928			267.957	382.825		3115	3066			206.737	173.639		2255.34	2551.3			482.464	418.834		343.61	657.515		515.085	795.386
	323.162	253.791		494	1197			252.728	453.843		854	3114			195.389	185.649		1291.7	2561.5			694.852	349.943		388.416	721.166		514.959	682.353
	176.955	292.487		1121	2227			212.567	432.377		1468	2731			157.155	187.294		2188.08	2776.45			541.35	221		419.061	564.233		426.233	760.15
	101.728	257.839		795	2284			155.455	261.418		2041	5819			183.559	177.284		2202.57	2696.09			481.786	315.255		192.422	338.626		360.9	783.347
	146.595	251.383		909	1960			241.781	300.766		1045	3647			308.118	176.904		2549.94	2265.92			436.66	275.858		424.868	439.556		548.972	458.013
	84.624	383.175		304	1002			224.701	295.818		885	3678			230.965				3021.94			288.934	563.796		290.219	448.732		450.424	516
	268.961	337.838		306	1300			295.055	293.391		1274	1955				200.062		2176.97	2609.86			473.209	496.805		441.951	464.944			720.201
	317.616	348.123		490	562			379.987	360.565		945	2043			159.235	229.116		1822.99				411.231	416.918		390.258	553.926		428.288
	195.571	320.957		576	349			305.552	296.848		638	1343			159.615	174.375		2015.43	1771.72			435.179	610.315		518.434	488.911		727.752	280.392
	157.648	220.34		414	670			222.688	316.476		2663	2783			186.671	158.013		1810.58	2110.8			520.51	295.824		305.8	280.634		480.679	429.776
	74.271	276.635		640	572			394.668	360.366		1095	1288			122.719	177.413		2194.36	1667.71			605.064	305.97		896.811	859.672		397.466	524.692
		278.047			865			395.542	351.832		1239	736			146.343	162.523		2137.88	1734.24				297.621		673.787	759.539		501.497	510.836
	490.785	177.149			942			314.585			656				182.612	202.533		1813.62	1659.98				204.369		648.148			659.728	584.555
	316.641	217.631			613			237.415	457.835		1357	2381			121.707	211.869		1988.73	1891.71				202.476		410.725	743.012		529.576	361.522
	312.506	245.75			740				497.299			2143			149.419	170.102		2197.03	2105.98				254.788			857.775		496.809	513.95
	258.344	323.538			826			332.12	364.046		1121	1509			226.347	231.799		2337.34	1654.19				481.108		509.466	843.685		697.171	371.581
	323.643	300.073			629			295.959	377.274		2193	872			228.222	188.201		1916.6	1915.48				409.196		399.861	703.688		828.588	480.958
	349.943							255.304	392.847		1285	2029			144.08	181.776		2003.2	1892.8						488.252	645.805		555.199	514.042
	428.669	299.278			2748			513.095	502.198		1566	9084			148.915	149.609		1731.36	1606.68				542.433		614.812	633.793		502.289	393.317
	223.033	292.004			1550			305.547	486.985		2600	1460			72.414	107.919		1470.86	1893.4				676.431		773.083	590.186		379.784	584.743
	223.997	163.041			856			450.268	315.328		1087	1818			58.151	154.259		1792.8	1697.54				362.241		554.075	455.321		334.822	187.904
	509.847	207.907			806			202.831	279.312		1740	1630			301.687	156.084		1809.02	1785.63				361.967		567.165	341.088		310.708	308.213
	356.913	283.492			3672			266.029	421.714		1730	1639			134.649	114.874			1744.45				548.878		460.578	546.059		797.043	286.671
	185.058	266.086			1745			165.501	297.132		1754	2857				221.289		2675.8	1599.79				554.795		407.222	347.809			206.048
	242.297	257.601			1287			138.677	412.949		1515	4673			203.576	186.554		2182.41	2040.41				484.043		441.884	604.23		427.321	415.184
		201.352			1684			104.635	395.41		471	1747			238.224	102.064		2378.41	2075.62				429.039		619.218	648.974		543.162	243.837
		227.866			808			141.177	320.218		1465	2110			219.28			2172.5	1726.96				354.053		374.495	319.205		667.377	657.153
		233.731			1599			146.835	409.151		4248	2455			257.191			2286.66					524.624		453.497	620.868		613.955
		160.762			1120			129.982	525.85		1869	4038			217.865			2286.14	1887.23				473.954		350.083	1193.44		496.899	511.452
		218.306			1008			198.863	475.755		773	2327			228.264			2229.58	2328.54				376.768		544.203	898.671		574.25	528.866
		199.389			1446			325.065	440.974		1227	1902			159.698			2282.82	2413.12				500.261		429.361	1032.83		493.605	443.269
		192.087			1182			345.702	360.27		1372	2571			141.202			1924.41	2141.24				350.37		395.798	712.058		308.547	334.526
		241.575			821			220.763	367.733		574	1284			122.526			2207.09	2150.66				306.432		582.452	652.129		511.945	426.059
		262.196			1018			141.697	448.04		472	1376			99.815			2356.89	2060.62				557.185		384.433	599.709		281.38	387.252
		313.257			611				394.088			1789			150.286			2223.08	2105.12				511.116		334.719	758.338		409.242	659.117
		342.91			884			342.861	341.297		1387	1101			119.093			2069.84	2119.99				565.328		540.001	606.878		482.354	516.58
		316.846			951			391.826	379.787		2484	1216			131.679			2133.64	2089.81				421.904		264.331	976.532		278.734	322.187
		257.605			961			295.467	327.881		1083	3309			109.618			2037.63	1913.52				376.387		268.096	422.207		359.815	545.227
		158.51			439			300.587			823				126.716			2312.66	2294.9				403.2					427.342	415.249
		163.427			415			541.932	490.507		1088	5449			158.154			2312.04	2429.24				282.287			474.509		367.149	307.932
		224.994			351			365.904	369.881		544	3777			156.13			2236.13	1884.53				372.063			490.401		528.69	384.909
		194.928			334			429.65	409.318		885	1435			159.875			1589.52	1959.68				409.79			415.648		526.533	273.935
		283.296			766			418.173	448.818		1203	1822			77.886			2063.65	1898.65				881.409			534.428		510.884	490.945
								269.571	411.871		1277	2893			86.338			2287.41	1824.14							869.275		292.324	634.724
								430.812	493.493		1279	1531			182.022				1395.87							436.652		151.507	332.249
								401.4	451.987		2877	1177							2437.25							580.852			429.496
								327.428	444.835		1524	1666							2405.47							489.038			380.372
								361.348	509.108		537	1773							1938.79							633.492			360.479
								248.616	458.165		786	1398														421.072
								462.992	410.111		733	3249														566.515
								297.881	411.742		385	3373														422.559
								309.415	349.473		658	1622														666.893
								304.798	357.815		420	1923														552.397
								367.41	339.21		763	937														389.703
								413.666	428.997		2037	4602														478.745
								513.652	290.609		956	2752														339.461
								128.008			607
								224.237	681.441		456	6272														860.818
									584.624			4707														1117.57
									371.231			3741														569.444
									550.317			2229														813.513
									546.393			1402														736.787
									447.155			4258														508.794
									427.735			1639														781.52
									415.844			1877														851.982
									289.258			2648														497.82
									395.757			1368														882.262
									574.011			1325														1111.99
									369.605			1221														712.141
									369.204			622														739.912
									359.323			953														704.9
									211.245			1022														361.452
									193.432			549														295.468
									244.596			456														398.792
									331.228			753														398.041
									280.525			976														594.615
									334.928			1011														769.87

## Sheet: Figure 3
Figure 3d	Sham	SNL	SNL+ MAOBi	Figure 3e	Sham	SNL	SNL+ MAOBi	Figure 3f	Sham	SNL	SNL+ MAOBi
	1.4371	5.09983	0.5986		4.5	0.4	3.66667		-33.1426	-9.98154	-16.8915
	0.3847	5.28369	4.4669		3.6	1.3	3.93333		-29.3272	-37.2654	-13.6041
	1.88119	11.3315	2.4034		3.63333	1.76667	6.43333		-17.1381	-22.0748	-38.3687
	0.77168	1.38572	0		2.1	5.16667	3.63333		-23.6123	-66.6225	-17.3218
	0	6.55928	1.9438		6.2	3.8	3.46667		-19.9846	-18.3289	-20.1077
	0	2.1419	1.3849		3.3	2.93333	5.16667		-13.3372	-49.792	-33.0787
	0.71286	0.69807	0.3573		3.96667	1.23333	3.76667		-30.3526	-29.9135	-23.1664
	0	0.61553			1.93333	3.56667			-10.2202	-15.6285
	0	2.1215			2.56667	3.96667			-9.55403	-68.4155
	1.17073	4.95861			2.3	2.13333			-8.6801	-29.8116
	0	6.4656			4.1	2.86667			-9.40475	-13.3574
	0	4.0708				6.6			-19.0517	-29.7855
		6.27				8.4				-19.4969
		13.2647				8.23333				-21.6904
		7.2626				1.43333				-18.0501
		5.7939				5.13333				-16.4619
		3.646				1.76667				-14.1786

## Sheet: Figure 4
Figure 4c		Ipsi																																				Con
	0	168	0	0	73	83	187	349	110	40	43	46	162	31	50	30	224	108	264	320	192	317	72	425	830	3	75	154	562	40	77	285	241	172	93	189		0	0	80	50	55	68	452	85	318	179	216	0
	1	153.184	0	19.872	57.339	89.862	210.285	419.077	79.302	58	11.28	81.947	70.368	33.074	121.248	24.029	221.862	160.83	253.227	292.25	170.758	356.322	141.74	386.016	699.555	30.45	17.932	73.346	297.72	76.6	113.584	221.899	272.287	175.574	92.534	133.068		6.144	0.691	48.52	60.24	22.598	74	361.45	25.899	208.987	131.329	208.962	0
	2	175.176	0	7.435	126.163	85.493	252.73	904.231	92.692	33	32.32	129.544	98.48	63.349	169.76	44.944	246.192	187.691	259.048	250.446	230.034	479.043	194.633	422.674	676.408	57.467	60.059	109.231	266.195	64.8	131.49	163.219	254.817	215.432	96.669	174.556		10.445	8.482	19.2	141.36	34.754	125.667	218.663	14.337	253.466	153.77	226.615	0
	3	140.504	0	0	122.477	64.093	256.187	678.769	116.645	119	102.8	148.231	114.403	54.18	201.398	79.757	205.469	218.419	314.83	270.187	184.09	332.47	218.799	437.963	462.69	43.947	47.281	114.846	184.572	92	133.008	110.426	291.845	197.905	86.454	248.778		2.688	36.454	47.96	187.96	41.499	150	163.08	15.864	256.269	198	288.269	0
	4	156.184	0	0	89.728	84.61	176.954	480.692	181.959	67	164.88	212.503	95.126	62.586	269.762	57.56	218.509	167.424	293.078	303.478	157.421	277.078	297.882	343.749	280.584	52.911	37.556	85.615	127.462	60.6	104.523	26.71	364.024	183.822	117.266	218.237		10.498	76.901	50.2	215.12	27.461	150.333	185.882	23.195	300.758	260.436	283.692	0.202
	5	102.6	0	1.52	110.4	152.56	137.8	496.077	231.621	80	183.6	140.467	89.64	98.802	188.32	92.36	227.84	158.68	314.76	321.84	170.64	296.08	272.107	315.28	224.84	49.988	33.391	45.769	127.493	115	99.96	50.947	336.547	278.107	126.658	259.263		4.84	36.76	16.2	257.8	42.68	70.333	329.355	94.219	250.12	167.313	206.692	5.12
	6	162.192	37.84	5.658	203.987	168.773	211.771	568.385	372.817	137	274.16	98.911	75.408	104.692	160.515	116.674	247.067	176.226	388.661	334.749	156.08	292.982	312.024	453.933	156.886	56.935	147.882	42.308	140.929	164.4	83.866	98.13	326.882	209.822	134.42	307.722		0	29.619	99.04	294.28	43.55	109	522.355	139.615	315.773	148.815	140.154	10.747
	7	131.984	90.68	19.731	173.982	223.57	297.643	486.385	355.408	190	442.12	79.296	108.312	77.864	163.714	213.171	237.32	171.715	353.206	385.715	204.413	294.016	308.278	501.632	166.294	137.089	227.29	115.308	158.256	159.4	106.446	108.899	357.176	183.74	157.79	393.071		23.962	9.888	120.48	290.56	30.894	167.667	437.734	157.976	305.595	136.765	219.231	31.725
	8	147.632	110.2	41.851	191.072	348.12	428.81	712.308	419.799	250	550.52	138.994	116.598	79.402	195.342	296.97	320.648	269.005	372.115	472.478	232.717	264.178	310.775	428.35	255.661	149.243	297.716	98.538	173.473	141.2	171.302	85.101	366.456	246.639	201.183	425.343		4.979	11.547	113.44	317.88	69.056	312	307.604	186.556	346.685	138.72	273.077	32.843
	9	159.416	193.16	122.661	228.934	473.467	695.285	894.154	651.58	268	919.4	142.763	141.974	192.947	284.266	348.555	386.069	345.754	460.294	456.325	315.494	259.506	360.633	583.442	433.21	243.828	348.905	109.654	182.948	253.4	284.938	117.189	375.54	262.503	396.247	540.367		2.15	32.616	265.48	328.92	116.582	706	239.799	281.314	317.947	132.333	307.462	26.723
	10	157	243.6	245.76	267.04	693.56	880.52	1539.38	1022.49	515	1307.8	298.994	232.2	381.059	371.24	450.84	468.28	414.64	858.24	540.16	465.48	288.88	375.024	914.04	943.08	298.035	454.639	156.231	137.817	895	384	198.314	477.799	251.343	792.882	637.479		7.56	87.72	399	390	162.12	1423.67	251.746	447.562	301.04	186.288	352.462	26.12
	11	178.992	491.2	347.866	367.083	997.494	1058.07	1897.77	950.266	774	940.6	629.343	314.432	739.204	548.605	689.87	566.453	619.83	1131.08	767.741	653.222	346.304	428.68	1074.89	1299.28	474.201	538.148	170.692	102.405	1399.4	421.677	191.994	545.703	310.515	837.442	496.456		181.448	296.997	805.16	501.28	180.702	1472.83	354.337	702.249	303.678	253.901	376.115	28.245
	12	306.952	782.44	391.512	571.019	849.466	748.43	930.923	628.361	867	576.44	936.675	436.43	908.858	711.694	1132.1	718.518	789.461	876.734	1066.11	813.288	540.302	507.586	1056.7	1142.78	815.888	492.74	219.462	137.107	605.6	300.08	272.391	659.396	304.112	650.941	217.769		647.837	413.931	934.24	475	356.44	649	611.101	718.047	402.843	341	393.923	11.635
	13	658.688	555.52	543.632	812.981	675.966	517.19	799	439	688	407.12	661	481.55	730	584.374	1051.86	874.16	668.262	582.054	921.958	804.85	613.333	820	956.435	768.288	968	415	193	318	271.2	287.92	379	715.25	309	376.75	60		819.741	456.389	795.68	329.6	677.544	275.167	538	552	503.323	617.156	390.5	68.675
	14	897.632	157.88	748.472	945.723	560.886	296.555	510.462	327.769	605	406.84	605.503	251.366	630.444	418.235	578.069	749.211	453.48	451.57	609.11	647.946	504.056	763.882	833.85	546.834	566.379	441.391	219	471.243	242.6	244.931	461.858	697.047	296.231	217.828	62.473		369.003	302.04	907.16	124.92	708.674	119	431.385	441.503	616.56	979.675	435.308	181.227
	15	628.8	24	766.84	776	430.44	331.08	513.231	282.124	482	348.4	533.97	196.32	438.888	390.04	384.28	517.48	305.76	427.6	471.44	380.8	517.08	660.308	664.2	532.52	375.751	464.84	306.5	408.919	235	171.4	343.201	754.114	232.905	182.454	100.84		105.8	198.6	552	142.8	320.48	3	395.201	443.698	550.12	1150.26	369.615	451.76
	16	250.368	8.64	712.283	708.118	357.622	274.664	339.769	330.645	401	328.8	404.207	200.35	305.675	256.776	393.29	310.448	254.386	407.107	398.816	264.878	500.246	634.201	552.211	555.136	328.645	393.03	292.077	325.308	211	178.669	309.882	566.68	133.343	141.604	88.254		37.054	151.275	476.48	109.84	303.952	1.333	203.811	405.935	439.523	1149.09	305.462	564.566
	17	103.424	0	528.467	598.195	338.603	232.965	232.231	287.373	374	277.32	304.136	125.605	249.355	195.92	373.162	235.325	219.205	317.525	436.192	195.586	397.245	517.349	661.173	470.963	299.959	310.027	151.346	231.589	212.6	179.485	439.065	506.336	94.083	179.959	93.367		18.802	106.542	343.24	126.72	346.52	6.167	175.639	438.254	373.254	1025.68	283	414.486
	18	26.76	0	331.574	424.79	282.267	198.598	256.231	170.917	417	317.04	189.467	151.874	166.882	132.522	318.069	167.467	269.117	252.723	442.211	171.563	315.408	307.314	703.485	474.341	224.751	277.828	54.154	159.266	216	181.37	361.479	380.68	147.639	187.503	123.533		7.171	136.45	308.28	134.36	326.338	26	104.615	406.675	302.84	823	228.615	269.282
	19	12.952	0	217.058	292.344	171.989	191.16	320.231	149.059	246	295.76	175.621	147.63	153.293	142.44	306.187	176.27	259.256	282.525	368.957	193.69	276.678	225.775	620.611	465.845	162.58	261.864	76.692	139.805	249.4	217.406	263.408	315.759	173.757	170.834	100.515		0.666	131.763	370.4	177.24	360.626	51.167	90.133	438.556	337.68	718.012	223.423	186.182
	20	8	0	123.4	158.16	149.24	154.24	258.846	92.941	235	280.8	157.929	211.48	119.243	121.32	348.36	145.88	196.4	300.64	417.48	197.68	233.08	194.166	573.36	418.16	302.811	262.621	62.385	117.834	241	187.16	132.639	195.278	166.42	140.462	70.716		3.36	118.8	244	124.6	346.8	54.333	99.231	335.947	362.52	621.148	222.923	79.48
	21	16.16	0	70.677	97.562	112.718	136.642	262.385	74.562	295	263.2	135.231	329.198	149.704	125.659	410.008	88.357	214.411	279.197	421.352	216.773	313.662	219.586	517.08	358.237	208.639	348.704	94.077	121.654	303	243.483	148.391	126.859	116.314	168.118	61.538		6.47	95.936	177.48	197.72	330.698	148.5	114.278	198.87	420.138	570.778	196.808	75.232
	22	10.768	0	51.883	60.042	197.816	123.738	157.077	48.675	284	289.48	89.337	350.043	114.065	108.774	336.707	93.73	168.958	253.014	409.237	267.603	303.502	152.444	469.819	351.832	167.817	293.16	31.923	94.645	367.4	275.845	125.118	101.704	147.278	155.982	94.509		7.229	26.406	161.04	165.56	263.142	144.667	108.663	142.462	381.51	503.634	202.769	112.542
	23	15.648	0	52.45	25.787	131.853	109.786	191.923	37.556	147	260.92	93.367	283.867	76.746	86.216	304.589	119.614	198.083	260.099	417.026	298.242	293.576	152.036	458.23	352.418	160.533	242.568	27.5	106.713	503	217.68	139.414	103.839	183.675	140.768	97.127		19.325	16.222	116.04	113.84	165.718	256.5	62.393	124.769	419.862	596.449	201.538	150.642
	24	1.152	0	2.102	12.762	71.334	111.528	164.077	58.953	193	266.76	113.817	290.464	64.426	78.363	234.696	158.189	212.376	206.299	440.952	520.12	226.088	137.266	458.448	435.613	148.13	130.663	17.846	129.905	486.2	309.997	131.473	134.728	169.663	131.29	65.379		19.891	17.014	90.72	131.36	123.406	223	50.964	101.751	594.195	666.259	238.462	131.462
	25	0	0	21	34	34	102	154.846	68.988	39	221	72.302	292	59.352	128	309	76	281	247	355	442	169	164.834	483	306	171.751	73.997	72.615	124.265	520	336	81.817	137.635	138.438	118.997	46.601		80	8.07e-12	81	79	85		44.47	86.911	613	759.527	295.192	74
	26							406	45	13		64		90									207			233	49	147	124			96	206	180	219	49								20	152		728.152	236
																																															683
[truncated: 105 more columns]

## Sheet: Figure 5
Figure 5d	Naive	GABA	Bic		Figure 5e	Naive	GABA	Bic		Figure 5g	Naive	L655
	6.2333	5.3	5.733			4.383	4.95	2.87			4.4	5.8666
	11.733	7.766	7.866			2.2	5.933	1.9			5	3.7666
	1.9333	0.333	1.6			10.733	11.833	10.433			2.5666	2
	0.633333	0.233333	0.666667			3.7	5.7	4.133			2.9	3.533
	8.1	5.13333	5.96667			0.033333	9.93333	0.1			1.3	1.3333
	0.333333	0.2	0.733333			0.933333	1.23333	0.933333			3.9	4.8
	1.86667	0.6	2.1			2.06667	4.76667	2.33333			4.66666	7.15
	1.36667	0.733333	5.2			1.06667	1	1.03333			5.56666	5.66666
	1.26667	0.933333	1.1			0.3	0.233333	0.266667
Figure 5h	Naive	L655		Figure 5i	Naive	L655		Figure 5j	Naive	L655
	6.2333	3.9333			0.9666	3.6			1.5333	3.1666
	1.066	0.566			0.4666	0.3666			2.3333	2.2666
	2.2	1.0333			1.3666	1.9333			0.7333	1.1
	0.6666	0.2666			2.5666	3.333			1.8666	2
	2.6	1.5666			2.333	4.733			1.5666	1.3
	2.1333	2.1			2.2	2.166			1.1	0.8666
	1.0333	0.666			0.863	1
	3.5	3.033			1.9666	2.7333
	6.7	4.4
	0.6666	0.433333
	0.933333	0.983333
	2.36667	1.53333

## Sheet: Figure 6
	Figure 6c	Sham	SNL	SNL+MAOBi		Figure 6d		sham										SNL										SNL+MAOBi
		101.99	105.88	106.61			0	99.75	100.59	100.29	99.81	98.35	98.15	97.41	99.62	101.82	102.45	100.4	101.35	100.82	104.02	97.22	99.15	101.77	98.79	99.97		100.8	98.79	98.39	99.86	101.1	93.11	101.9	101.99	100.49	100.07
		99.74	107.16	100.4			4	99.83	99.56	114.75	111.06	99.43	98.37	104.34	103.84	99.72	100.83	110.92	105.17	108.49	107.68	107.03	107.8	107.22	103.96	107.28		105.27	107.16	109.37	106.27	114.69	99.58	110.26	109.95	111.32	106.28
		101.41	107.49	102.07			14	101.99	99.74	101.41	97.46	102.88	102.38	105.81	97.88	100.06	100.99	105.88	107.16	107.49	109.18	105.24	116.14	110.09	109.29	105.44		106.61	100.4	102.07	106.58	106.14	107.79	100.53	101.44	100.1	102.76
		97.46	109.18	106.58
		102.88	105.24	106.14
		102.38	116.14	107.79
		105.81	110.09	100.53
		97.88	109.29	101.44
		100.06	105.44	100.1
		100.99		102.76
	Figure 6e	Sham	SNL	SNL+MAOBi		Figure 6g		SNL+saline											SNL + MAOBi
		99.75	100.4	100.8			Base	15	15	10.04	10.31	11.7	10.04	9.86	10.31	15			15	11.69	10.04	15	15	10.04	15	10.31	15	10.31
		100.59	101.35	98.79			PO1	2.81	0.67	7.8	0.93	8.61	0.35	3.12	1.31	0.44			3.12	0.99	3.72	1.19	2.37	2.81	1.31	0.99	1.1	1.31
		100.29	100.82	98.39			PO3	1.56	0.64	2.37	0.51	1.56	1.4	2.19	4.39	0.35			6.42	1.85	3.71	3.33	7.53	4.98	4.47	3.12	1.67	2.81
		99.81	104.02	99.86			PO7	3.12	1.31	1.19	2.37	2.81	1.56	0.64	1.85	0.35			9.2	2.19	4.66	7.94	3.96	6.42	8.28	5.37	6.64	7.53
		98.35	97.22	101.1			PO11	2.37	0.93	3.67	1.56	3.12	1.99	0.54	1.65	0.35			6.64	3.33	3.96	9.71	8.04	5.54	7.8	9.86	8.44	3.13
		98.15	99.15	93.11			PO15	2.65	0.82	1.56	0.78	3.33	1.1	2.65	1.4	0.51			8.44	5.04	3.12	7.8	4.47	10.31	5.56	10.04	4.47	7.8
		97.41	101.77	101.9
		99.62	98.79	101.99
		101.82	99.97	100.49
		102.45		100.07

## Sheet: Figure S1
	Figure S1b		SNL					Sham
		4D	109.621	112.481	117.936	108.56	114.165	100.732	98.8824	102.81	103.717	93.8585
		7D	106.449	103.172	106.936	109.8	105.635	95.5291	108.273	96.7277	102.052	97.4183
		14D	105.322	105.438	118.484	120.623	101.51	95.1997	92.7704	97.7197	100.2	114.11

## Sheet: Figure S2
	Figure S2a	Sham Con	Sham Ipsi	SNL Con	SNL Ipsi		Figure S2b	Sham Ipsi	Sham Con	SNL Ipsi	SNL Con		Figure S2d	Tonic GABA			Tonic Glycine
		9.89033	4.18267	0.196667	24.278			13.496	18.531	12.139	7.898			Sham	SNL	SNL+MAOBi	Sham	SNL	SNL+MAOBi
		0.855333	7.45167	-2.53433	5.882			18.201	40.637	9.478	10.868			0	2.8798	1.5446	0	2.6502	0.2072
		-1.70467	9.63767	2.93567	5.156			14.815	14.57	9.882	14.771			0.0496	7.4931	2.30781	2.073	0	0.201913
		3.02833	7.04967	4.82867	8.384			13.859	15.743	12.368	43.474			4.4501	5.7939	2.4034	0	1.11102	3.3461
		1.59033	7.31067	-1.81933	10.312			11.806	14.631	17.378	14.894			3.29	3.646	0	0	1.0489	0
		3.92033	8.57567	5.72467	11.446			17.702	17.745	8.844	11.843			1.6431	16.3916	1.9438	0	2.14181	0.0679
		-2.91367	3.55467	-5.42133	-0.898			17.764	12.437	3.619	7.649			0.7833	4.94247	1.3849	0.2961	0.620834	0
		-5.76167	3.86267	-5.06333	15.819			13.239	11.965	39.135	9.146			2.627	10.0515	0.3573	0	0.781199	0
		-8.34667	4.79967	-11.1823	2.764			14.568	17.017	7.058	4.797
		2.47733	4.15267	-2.72433	8.922			13.719	25.591	12.469	23.626
		4.38433	4.81067	-7.76433	16.945			16.29	18.924	11.116	6.545
		8.51433	5.61767	-0.92433	18.909			19.627	24.347	16.917	9.318
		-2.37367	7.27267	1.71967	11.443			19.768	12.281	14.046	11.28
		-2.02367	0.632667	6.30967	15.414			11.942	14.548	14.85	29.683
		-0.83767	9.23167	4.62667	15.266			16.041	13.735	7.402	10.277
		2.64033	12.1077	-7.11733	15.54			14.484	13.927	9.078	12.325
		6.84833	2.14467	0.861667	13.456			12.428	20.157	9.263	10.766
		-3.24567	4.10433	1.25267	3.112			14.293	13.4	8.107	17.904
		-1.70267	0.528333	3.49767	16.085			12.858	14.061	9.796	10.64
		5.29133	5.52033	-1.07233	16.32			16.058	17.792	11.063	7.712
		6.22633	1.08833	5.55967	13.28			14.462	21.135	8.884	14.655
		-8.96667	2.94233	-12.7143	-6.309			13.955	13.795	3.188	4.824
		-1.36367	2.93333	10.5027	3.337			13.881	12.627	7.059	12.835
		0.261333	4.80733	0.609667	1.276			15.223	10.747	6.423	10.396
		7.32233	-13.5767	4.58567	1.314			6.321	16.153	30.708	10.438
		0.412333	2.51233	2.84567	16.556			14.311	21.844	6.832	10.771
			3.58933	-7.22433	5.38			16.032		8.049	16.472
			12.3383	2.13467	14.207			17.999		9.592	16.326
			6.57033	-2.60933	12.293			14.841		10.594	25.455
			9.73933	1.88867	7.337			17.973		20.21	12.342
			-6.53367	-0.52633	-0.299			11.606		5.671	14.051
			2.37333	-7.20733	14.238			20.865		13.882	6.345
			4.20433	-1.77333	15.861			18.543		10.947	10.08
				4.90667	10.55					10.846	11.75
				-6.02233	14.617					13.065	7.795
				0.951667	14.307					7.476	16.663
				5.87267	11.144					16.416	9.632
				8.92967	10.322					11.044	8.566
				-1.15133	10.298					17.566	9.807
					10.582					7.74
				18.9957	11.816					8.314	13.981
				7.36467	11.759					15.361	10.182
				0.088667	16.748					15.658	9.527
				2.02767	22.449					16.081	8.059
				-0.44333	15.167					15.581	10.27
				9.71267	13.222					16.016	12.121
				6.82167	17.424					14.069	13.916
				0.756667	16.124					22.647	7.327
				4.34167	18.842					12.779	9.096
				4.80767	7.614					10.676	10.535
				-1.17133	14.33					14.538	10.184
				6.96067							19.229
				0.177667	12.02					11.142	8.207
				-0.63233	-1.041					12.305	21.569
				0.278667	5.276					11.115	10.104
				14.3377	-4.678					9.996	12.189
				13.9877	5.56					20.801	13.29
				6.74767	-1.991					17.762	22.268
				5.33567	-10.936					16.841	7.377
				9.26967	-10.781					11.187	23.399
				7.12467	-12.201					3.095	8.243
				-5.80633	6.41					14.951	5.84
				6.67467	-4.538					10.983	15.411
				22.4037	-10.696					6.199	13.239
				6.43067	0.327					8.23	30.894
				9.62867	1.44					34.888	14.089
				12.1587	-1.588					9.163	14.472
				15.5487	-1.996					12.916	11.842
				20.5317	-1.067					11.087	14.729
				4.66167	10.931					28.606	9.379
				4.23767	10.642					33.689	14
				2.30567	16.212					15.903	33.472
				11.6397	29.585					15.869	11.421
				10.4037	6.312					13.828	13.054
				1.71267	12.234					20.753	8.717
				14.3297	7.945					20.867	12.325
				-4.15733	-3.524					11.882	6.828
				20.1817	7.367					18.371	18.586
				-3.72133	2.989					15.64	6.657
				12.9557	0.589					8.33	14.789
				12.0897	6.138					16.913	13.023
					4.157					10.86
				9.67367	4.347					12.126	13.114
				5.26067	2.941					21.287	12.426
				10.5167	-1.789					13.293	12.176
				13.7107	14.256					20.696	15.71
				9.42067	13.141					20.442	23.065
				10.1327	11.609					25.219	15.739
				8.32167	2.696					14.181	16.674
				13.5917	-2.015					9.669	17.095
				11.7427	0.142					11.927	15.591
				9.09867	0.694					21.271	16.09
				13.9567	3.046					18.647	14.7
				10.6427	-2.104					9.153	18.34
				8.13567	5.933					13.377	13.514
				16.5247	11.789					15.994	27.433
				13.3487	22.456					23.846	15.351
				4.26067	-2.435					17.742	15.225
				3.49367	-11.955					5.178	12.817
				8.05667	5.933					11.948	14.535
				11.5777							17.957
				11.0557	3.6045					14.069	15.732
					8.1975					18.102
					10.9485					19.267
					10.3215					22.745
					5.0885					11.599
					12.3725					16.573
					-0.1005					14.108
					0.7035					16.154
					4.4225					13.095
					13.8055					22.086
					4.6415					12.449
					8.0455					17.009
					-0.1065					12.7
					9.8555					14.598
					11.0975					19.685
					5.1365					14.09
					14.2565					16.714
					12.2775					20.547
					20.7815					18.435
					15.6905					20.517
					13.8315					19.059
					14.1365					30.077
					11.3245					20.883
					18.5625					24.59
					-2.0595					15.329
					9.5105					16.93
					8.1635					21.843
					2.14733					15.121
					5.57933					18.6
					7.43333					18.669
					-2.42467					14.664
					-1.14967					14.771
					-2.87267					12.991
					-0.93967					15.654
					2.26333					13.886
					-5.64067					10.951
					3.49033					13.712
					7.55033					17.836
					1.46833					17.276
					3.21033					12.718
					4.34233					20.235
					7.37333					18.585
					-12.2187					10.407

## Sheet: Figure S3
F
	Figure S3b	Contra	Ipsi	Figure S3b	Contra	Ipsi	Figure S3b	Contra	Ipsi	Figure S3b	Contra	Ipsi	Figure S3b	Contra	Ipsi	Figure S3b	Contra	Ipsi		Figure S3d	Contra	Ipsi	Figure S3d	Contra	Ipsi	Figure S3d	Contra	Ipsi
	Sham_GABA			Sham_GFAP			SNL_GABA			SNL_GFAP			SNL+MAOBi_GABA			SNL+MAOBi_GFAP				Sham	322.482	403.229	SNL	187.55	347.789	SNL+MAOBi	340.28	306.444
		351.771	236.741		3921	729		574.416	310.286		1678	1481		305.151	183.853		2220	1816			545.589	358.523		227.99	375.562		273.973	215.57
		304.901	196.268		1319	2948		433.118	292.313		2997	1305		186.789	201.154		5882	9036			347.64	308.081		305.454	380.788		248.163	179.543
		313.03	212.89		1617	3796		497.251	386.568		1858	1323		260.068	256.903		4582	4771			394.984	181.637		625.882	423.835		155.5	482.622
		272.132	227.371		1888	1648		537.689	376.522		1558	1723		260.474	210.212		1558	2040			315.918	510.485		298.575	359.17		248.163	227.227
		259.312	226.082		1026	1459		445.296	404.696		2849	1067		272.433	239.964		1686	1622			140.154	678.034		226.963	850.736		219.002	128.934
		252.731	208.449		854	2437		528.498	321.941		2243	2090		297.083	219.808		2633	1831			448.381	259.556		250.222	639.91		211.203	286.999
		310.515	229.306		2572	1957		444.515	393.127		4767	1212		353.226	211.933		2258	12748			593.5	335.983		138.455	262.723		492.507	59.956
		213.411	191.467		1374	1129		436.618	424.557		1997	761		243.611	163.882		2254	2901			156.36	438.127		176.825	224.434		373.246	186.181
		241.138	170.347		945	1177		407.178	382.613		555	1054		306.503	124.888		700	2343			206.969	424.331		287.601	372.468		341.487	271.287
		319.492	233.844		2401	3127		407.538	464.347		1418	2006		222.396	234.115		9001	1628			300.887	265.744		122.789	515.935		193.441	240.11
		348.078	204.295		3160	914		342.962	319.048		2374	1925		84.152	206.137		1689	8573			324.537	344.341		220.879	441.004		292.552	248.801
		300.613	193.097		896	565		357.094	380.95		1264	2008		296.622	234.677		1988	1215			291.368	135.272		152.96	275.845		495.512	327.38
		292.755	157.262		4629	1388		400.124	303.242		1899	1117		247.798	192.039		2159	2142			235.262	257.72			239.162		584.685	403.555
		294.453	207.616		3083	1900		315.836	325.804		2809	566		335.598	134.568		1040	1842			452.893	906.754		247.219			203.069	302.416
		239.183	169.913		893	4913		291.208	351.458		1785	790		256.401	163.812		2299	1301			173.628	410.295		169.563	121.352		277.426	262.296
		283.05	190.945		1201	1606		463.291	305.815		1513	949		284.685	255.522		877	6206			233.154	251.713		140.426	212.454		165.898	482.345
		414.16	166.67		1452	770		321.324	297.848		2155	1293		250.688	225.049		1200	2855			179.155	318.634		548.831	307.42		577.687	245.135
		334.672	199.225		796	786		422.747	360.02		2085	1025		383.704	242.132		1025	2043			155.947	159.216		366.641	168.783		444.249	226.476
		319.952	168.761		1603	657		497.908	356.479		857	1539		219.578	110.303		1160	1078			500.267	237.342		691.425	153.657		340.839	230.347
		297.366	176.569		629	894		562.108	282.693		1301	652		266.846	200.972		1440	358			236.201	387.385		280.382	146.569		417.698	321.018
		335.906	158.098		521	755			312.102			1507		192.455			822				262.952	438.182		501.36	252.885		416.951	265.01
		323.342			798			271.469	285.982		3472	1019		327.216	189.28		930	5132			546.533	445.836		346.32	98.024		373.784	508.619
			282.345			2872		238.688	389.046		3125	932			232.486			4153			365.648	198.406		286.225	170.435		296.778	399.047
			305.967		1901	825		255.569	317.62		1081	690		275.888	171.981		1541	3560			151.372	176.196		187.949	250.837		334.847	281.616
		214.637	258.714		5474	2049		236.953	398.615		2281	703		245.136	198.723		690	4650			248.977	189.19		211.57	218.474		402.553	336.641
		350.286	288.501		1834	2274		238.799			3859			370.864	204.835		1457	1439			113.131	285.272		385.462	771.095		605.381	296.589
		166.993	310.79		1425	1557		195.783	447.027		1016	5548		384.409	211.676		4814	1011			251.635	403.298		227.868			505.736	352.327
		174.419	281.834		3365	603		271.933	366.821		3505	3234		314.264	300.184		1169	1671			275.073	262.688		476.064	542.362		276.867	499.693
		147.775	327.991		3150	3303		281.298	400.8		2295	3716		341.302	107.168		1490	15772			298.406	277.713		441.178	921.167		611.862	664.335
		167.685	252.069		10289	1250		274.228	229.158		1815	3426		348.703	165.895		1190	896			304.599	257.062		366.416	570.616		370.817	811.741
		200.777	231.022		1971	5945		277.537	393.866		2520	2100		378.843	248.729		1497	1486			212.464			343.123	556.776		346.957	705.776
		150.798	185.2		1910	1006		259.247	444.219		5173	10332		330.415	207.348		4207	2252						360.238	693.921		346.101	772.057
		151.791	295.282		2111	1098		263.581	344.883		754	6024		302.431	144.309		1166	917						247.76	577.775		592.551	658.613
		174.971	246.961		637	4816		277.103	393.337		2403	1621		307.012	150.761		1197	765						253.257	606.514		354.653	831.238
		160.074	264.52		1377	2933		196.88	314.112		912	1247		517.932	182.729		1043	1854						365.195	445.314		391.614	709.803
		209.412	241.757		1073	894		259.817	298.585		498	1647		314.52	211.781		639	1220						99.539	638.531			723.049
		271.468	348.547		1725	598		345.064	366.061		1668	1239		425.206	196.46		1689	1462						76.451	501.753			552.84
		178.527	159.504		1092	793		280.657	275.081		469	879		355.515	133.409		970	457						283.939	577.272			368.161
		221.709	287.727		6362	673			409.814			1728		427.252			743							216.191	944.003			492.623
		188.427	325.038		1002	520		441.069	406.009		2062	1919		513.242	197.145		529	2321						321.115				455.32
		161.761			2153			351.755			2478				243.25			2750										837.315
		184.089	234.53		1041	3550		414.782	528.568		4370	3094		417.796	213.135		6388	1238										546.894
		225.047	256.506		1740	1955		382.232	521.384		1859	1864		573.487	139.214		2325	1646										410.854
		186.229	308.651		1631	2321		383.054	518.755		2357	2145		459.196	191.806		4256	1394										720.209
			239.879		1428	1243		394.436	552.677		840	1858		337.025	143.308		1763	2238										574.23
			256.041		905	2812		376.563	507.695		12626	3338		287.03	209.142		1401	2289
			249.521			1485		367.477	490.242		3249	1178		428.353	197.464		2061	1974
			224.855		5235	4309		313.738	612.974		2369	1247		440.621	209.407		1431	1461
			232.078		4454	1028		340.319	441.038		1537	633		391.163	243.535		2308	1344
			229.642		1481	1565		327.152	523.942		4221	1077		249.078	209.181		906	1328
			171.341		1689	1239		381.733	479.038		5775	1055		309.608	243.418		1413	373
			207.279		1647	556		365.789	562.904		2872	984		305.832	182.208		2875	2078
			181.998		1105	615		354.246	500.244		931	2737		455.335	239.775		4288	2388
			297.724		1850	970		413.83	501.303		1346	1253		480.343	204.736		1401	4935
			321.192		731	1320		297.262	526.409		682	657		320.191	209.139		3055	2011
			235.124		2333	644			501.755			1561		434.007	219.457		950	2426
			331.621		1730	1711			558.914			1239		475.499	177.925		1231	3560
			300.405		377	2472			466.832			1008		507.473	200.15		1441	1098
			239.078		708	1137			485.687			671			157.991			586
					854				470.253			835
					716				388.79			2331
					1370				485.154			1185
					832				399.048			1073
					1099				416.798			1346
					608				422.102			1588
					1031				366.561			1280
					437

## Sheet: Figure S4
	Figure S4b		Ipsi																																				Con
		0	0	55	85	56	109	7	122	159	219	16	37	255	90	64	26	35	141	147	363	101	45	17	68	0	36	194	0	222	0	276	151	73	43	128	219		132	151	175	85	477	166	273	174	124	312	347
		1	17.692	59.833	45	55.261	105.178	83.346	166.423	137.379	190	3.2	16	326.368	64.16	54.88	66.168	14.097	106.763	93.621	244.605	100.344	19.506	5.538	78.988	20.77	0	92.04	35.576	175.498	25.784	244.608	235.285	78.226	49.029	155.574	267.856		154.766	93.947	309.923	55.16	416.683	199.101	224.569	138.269	98.096	295.837	327.503
		2	0	60	0	58.522	112.155	85.349	181.308	138.686	155	4.32	75.76	254.16	130.32	87.96	49.278	22.444	95.361	40.794	154.506	47.219	32.68	76.846	45.74	17.811	0	249.32	71.778	154.194	2.858	260.328	248.227	110.088	106.283	117.6	259.072		114.201	154.651	286.154	69.728	281.637	219.929	181.556	193.231	138.675	280.769	318.272
		3	0	57.5	76	35.546	131.592	97.287	164.731	124.675	73	2.52	71.96	144.72	121.92	124.4	60.297	27.625	48.959	43.733	98.189	63.418	27.334	58.308	138.793	41.472	35.2	136.64	58.312	99.946	34.592	262.008	247.598	144.178	160.571	166.568	258.136		179.849	206.757	238.538	48.352	201.723	268.083	213.625	211.038	112.673	271.351	408.651
		4	15.692	76	58	20.621	92.786	88.426	215.538	127.201	102	10.76	44.12	155.624	53.8	142.2	109.083	40.556	24.349	51.938	121.994	60.378	27.504	87.846	178.018	59.237	16.24	108.92	39.889	144.32	47.592	213.736	276.811	176.741	181.859	217.635	197.752		232.367	145.13	248.077	81.162	233.869	263.124	227.333	232.308	139.16	322.645	423.544
		5	8.885	123	53	39.04	181.329	64.414	184.692	123.497	175	88	69	161.6	62	167.6	116.102	83.181	69.988	66.84	132.04	78.24	47.28	75.692	114.704	42.44	3.2	132.8	81.764	175.72	57.678	200.6	342.28	231.8	193.68	215.76	176.4		208.938	134.32	270.231	99	237.44	230.272	257.181	233.615	176.862	373.58	338.095
		6	25.769	160	82	7.782	217.664	96.947	168.846	187.669	199	60.04	47.68	169.896	121.92	267.72	95.312	81.5	62.71	115.493	202.197	114.365	88.35	131.846	143.586	67.064	0	119.76	82.25	178.962	124.296	165.656	366.25	181.251	228.957	231.238	170.056		152.503	165.337	302.769	134.206	183.603	264.994	249	253	173.041	336.408	308.704
		7	57.385	155	100	2.922	339.705	87.033	163.423	254.367	174	68.28	60.64	153.728	133.84	302.32	75.273	52.028	42.817	151.04	214.931	119.123	86.379	115.385	213.663	98.374	0	172.68	83.292	197.552	110.083	164.888	321.736	204.773	277.024	233.57	129.768		165.902	183.521	212	150.592	187.376	269.852	256.444	366.5	121.611	305.777	359.811
		8	133.462	133.333	81	4.973	355.397	43.497	149.846	334.142	155	61.44	109.6	154.904	259.04	201.32	202	50.778	6.544	142.778	262.494	141.344	105.52	207	216.828	146.11	3.04	132.72	173.444	236.733	96.189	145.872	275.986	223.718	327.093	304.458	148.6		257.521	225.213	277.154	193.616	250.123	285.817	291.222	626.462	139.456	359.515	406.953
		9	199.038	176	154	7.774	281.142	94.5	152.731	493.355	185	7.96	127.92	123.44	279.04	259.48	258.297	47.875	32.142	62.39	416.437	128.542	141.555	151	183.515	234.427	1.8	244.04	255.5	291.371	138.808	150.68	349.382	264.314	399.477	332.317	277.648		279.5	314.71	343	309.544	298.398	331.124	282.875	658.077	118.32	379.945	423.728
		10	188.154	176.333	79	19.92	87.095	103.438	231.077	659.817	179	38	166	185.8	234.8	304.2	291.076	19	129.26	55.36	457.92	142	172.24	196.308	236.053	298.48	7.2	164.2	240.5	400.44	164.686	96.2	374.96	367.64	449.16	378.16	499.2		286.16	403.893	301.692	535.92	354.52	543.373	363.056	758.846	212.586	437.858	425.533
		11	167.077	141.5	189	5.738	83.507	76.722	376.115	622.769	277	27.16	271.56	322.92	272.68	288	446.644	45.722	242.953	72.6	391.347	173.952	403.384	183.846	352.899	381.304	22.96	205.24	383.132	415.635	211.104	198.816	340.622	484.437	386.59	544.981	597.784		359.198	525.136	389.692	921.88	450.101	659.763	597.694	925.192	198.7	580.274	456.959
		12	150	169	254	44.91	102.919	97.497	411.846	427.024	289	106.76	466.24	560.08	377.32	428.88	359.75	96	417.846	50.442	377.363	149.451	443.301	207.231	464.84	564.707	21.28	150.36	505	365.32	211.497	299.44	273.888	607.107	290.325	554.549	421.088		556.651	555.621	475	1153.76	542.013	692.053	984	1149.62	324.527	709.793	560.467
		13	174	268.5	314	16.698	150.817	123	280.5	331	349	211.8	420.92	682.096	458.08	472.36	269.333	361.139	444	79.675	337.838	133.611	286.731	375	424	596.107	14.92	117.4	487.493	268.682	169	380.912	254.552	356.939	221.102	384.469	415.256		614	564	593	1069.29	486.952	583	695	869	440.75	752.75	502
		14	161.154	193	307	10.603	207.737	127.379	192.308	318.018	423	304.24	307.84	529.392	449.04	502.36	158.833	529.556	383.16	102.394	356.198	85.16	165.099	439.077	380.124	317.533	46.56	46.16	271.444	192.638	146.349	528.792	304.182	162.067	224.901	211.95	325.392		532.959	425.822	698.077	870.341	344.56	621.899	582.667	784.923	513.047	743.959	672.675
		15	131.731	193	304	21.84	187.255	202.538	168.846	266.663	538	332	202	428.2	214.4	434	119.391	413.875	231.414	78.8	258.48	58.32	119.2	294.077	264.669	181.64	88.2	30.6	178.562	163.8	169.216	686.8	302.68	74.6	262.28	144	250.2		493.953	393.686	535.538	894.2	236.72	493.882	395.125	469.115	523.148	536.732	809.456
		16	155.231	151.667	156	31.976	165.941	269.361	149.385	265.893	411	204.96	143.08	430.44	174.88	315.2	94.778	270.111	145.402	30.771	228.011	71.202	79.347	288.077	223.834	162.13	34.84	66.08	201.889	121.498	242.012	489.256	293.336	90.334	291.182	115.21	238.568		371.089	376.55	277	699.347	162.186	477.089	305.778	201.077	384.26	367.645	699.402
		17	211.577	126.5	103	54.546	153.181	272.225	118.231	157.923	306	158.36	128	449.728	120.4	275.2	110.047	177.556	77.42	13.373	206.546	83.733	63.955	324.692	183.988	207.662	75.84	95.04	237.299	89.534	230.027	283.784	203.264	161.874	240.866	131.443	213.072		263.249	234.828	220.615	305.957	215.949	524.237	269.986	100.962	215.493	298.716	510.379
		18	135.385	522	97	31.104	81.526	281.87	94.538	77.45	117	123.04	101.52	335.376	162.8	263.24	205.938	165.5	120.515	41.418	183.182	95.576	50.28	301.462	162.018	189.55	63	51.32	199.25	160.24	181.627	199.768	187.635	128.186	209.051	160.643	229.424		267.16	188.538	128.846	208.182	209.075	414.746	285	95.077	263.888	268.864	378.728
		19	104.077	265	32	97.576	41.278	290.799	73.192	69.686	61	121.28	77.08	210.04	161.52	319.4	208.069	175.153	62.361	45.696	181.794	41.144	42.928	208	100.87	194.749	89.52	20.44	175.021	190.317	144.571	187.536	172.208	147.749	221.643	202.309	262.568		288.828	175.627	204.692	247.077	178	308.675	268.208	73.808	353.888	300.266	391.858
		20	45.385	74	117	106.2	56.698	277.361	91.154	69.154	25	83	89	110.8	138.6	395.2	213.917	301.889	34.941	20	161.36	71.88	23.56	225.231	189.639	205.52	73.4	18.2	170.667	187.8	152.55	159.6	174.28	79.52	211.32	263.36	261.6		215.604	191.207	204.692	334.72	184.84	276.888	227.778	79.692	357.55	223.071	307.462
		21	73.538	78.5	22	125.134	109.484	209.787	74.192	114.68	50	46.92	97.6	116.496	141.88	253.4	187.797	353.25	45.71	54.522	139.978	70.229	13.896	266.923	223.994	182.682	33.04	3.36	189.625	192.944	167.855	92.608	206.162	55.094	206.782	303.277	214.464		167.503	207.112	186.692	287.901	196.88	321.183	260.375	122.769	253.975	243.041	226.343
		22	79.231	63.667	27	125.357	118.459	185.592	51.538	138.272	34	35.84	109.96	114.744	95.24	347.76	188.861	308.333	44.485	56.432	132.77	32.576	14.792	185	385.834	184.344	82	44.56	178.778	178.398	178.272	118.288	226.219	51.003	204.558	313.51	149.416		198.722	188.55	252.308	326.552	241.808	269.438	287.333	122.077	224.71	194.107	248.947
		23	125.077	88.5	0	122.061	61	168.944	42.192	69.402	34	14.88	87.8	88.624	174.24	336.32	258.604	385.722	42.669	41.818	116.898	15.171	9.186	157.231	492.716	243.238	88.52	7.92	190.903	151.168	150.864	106.232	216.021	47.387	228.526	357.659	111.296		208.361	180.456	260.923	319.293	248.416	335.379	373.944	80.269	229.864	208.277	220.237
		24	88.846	63	71	135.902		147.627	48.462	57.213	87	22.68	57.36	66.336	132.12	464.28	322	418	37.083	41.642	105.317	3.882	28.491	139.308	676.988	130.456	142.28	52.16	199	134.33	110.805	151.64	197.949	24.706	260.307	284.339	147.424		277.231	179.959	202.462	308.67	162.883	334.325	547	60.231	343.834	211.757	194.74
		25	113.115		34	158		270.041	33	24.521	0	14	107	105	111	513			37.556	25	99	11	21	133.154	791.32	160	261	5.8e-12		256	149.346	106	194	59	196	312	95		409.864	177.627	136.154	224	132	302.763		133.462	407.046	178.404	239.491
		26	101		60			232	63	101									51					87	580						163								453	233	69			227		116	300	172	244
[truncated: 35 more columns]

[truncated: 1 more sheets: Figure S5]
